# Supplementary material for: On the Localization of Persistent Currents Due to Trapped Magnetic Flux at the Stacking Faults of Graphite at Room Temperature
Source: Materials (Basel). 2022 May 10;15(10):3422. doi: 10.3390/ma15103422 (PMC9147148; doi:10.3390/ma15103422)
Supplement: Supplementary file 1 [file materials-15-03422-s001.zip]

Archive with 1 entries (1 files):
- Video S1 Time dependence of the current path-phase images.mov
